# Supplementary material for: Prion-like low complexity regions enable avid virus-host interactions during HIV-1 infection
Source: Nat Commun. 2022 Oct 6;13:5879. doi: 10.1038/s41467-022-33662-6 (PMC9537594; doi:10.1038/s41467-022-33662-6)
Supplement: Supplementary file 4 — Source Data [file 41467_2022_33662_MOESM4_ESM.xlsx]

## Sheet:  Fig 1 (Data)
Fig 1d										Fig 1e											Fig 1f
CPSF6(LCR-FG-LCR) (nM)					CPSF6(FG)/nonLCR (nM)					NUP153(LCR-FG-LCR) (nM)					NUP153(FG)/non-LCR (nM)						Sec24C(LCR-FG-LCR) nM						Sec24C(FG)/nonLCR
16000	69.0605	72.7567	70.9086		16000	8.83504	8.0872	9.279		16000	83.4513	78.3188	87.9259		16000	4.39986	5.11139	5.90279			16000	105.409	96.5431	113.345			16000	3.37218	5.82739	4.29372
4000	66.9206	65.5589	66.2397		4000	9.9644	8.5736	13.0818		4000	80.5561	81.4773	81.7405		4000	5.09687	4.50151	3.95697			8000	100.343	103.973	109.293			8000	4.82739	4.29372	3.29371
1000	43.5763	39.3938	41.485		1000	8.50676	8.23592	6.52944		1000	58.4466	61.6051	55.0249		1000	4.1167	3.43422	4.32726			4000	101.187	102.2	99.1605			4000	3.28471	4.39471	5.48261
250	18.1893	22.6637	20.4265		250	8.90204	7.73084	5.43876		250	30.5465	20.9394	25.6772		250	5.05331	3.98601	4.39986			1000	50.1044	55.086	44.9539			1000	4.38261	5.28367	6.38123
62.5	9.73655	9.61983	9.67819		62.5	6.16272	6.1554	6.16344		62.5	11.1088	10.6745	12.7407		62.5	4.34904	4.26917	5.09687			250	17.935	18.7794	19.7926			250	3.27846	4.28167	5.28361
15.625	9.55174	8.83196	9.19185		15.625	7.85528	8.14808	5.03616		15.625	5.71305	5.94994	6.21315		15.625	3.65929	3.72464	2.91872			62.5	9.29124	9.82318	8.53978			62.5	4.28361	5.83713	4.28163
1	8.78332	7.976	8.37966		1	7.78252	7.32136	7.37332		1	3.1731	2.88357	3.01517		1	2.93324	2.54844	3.35435			1	5.08643	5.43261	5.42417			1	4.28362	3.19273	4.38172
Fig 1g
CPSF6	ng/ml
Cores	77.2612	90.0755	84.0487
Hexamer	0.458172	0.311444	0.417263
Nup153	ng/ml
Cores	63.0417	76.6311	70.6174
Hexamer	4.46882	3.32856	3.76592
Sec24C	ng/ml
Cores	65.4715	61.5615	62.6476
Hexamer	5.51875	7.25651	2.91211

## Sheet:  Fig 2 (Data)
Fig 2b
CPSF6/AD	CPSF6/NE	CPSF6/FU	CPSF6/CD	CPSF6/WT	CKO
3	3	43	53	41	6
2	3	38	42	26	6
4	2	31	27	39	3
1	1	21	31	21	2
2	2	16	6	14	7
11	5	38	7	7	5
5	3	7	32	45	5
1	12	29	41	38	1
1	4	21	38	26	1
5	8	37	31	11	5
18	2	45	29	38	1
5	1	32	21	44	5
3	2	30	36	48	3
2	4	42	33	46	2
3	12	25	18	41	3
3	5	32	26	39	9
6	3	45	30	32	6
3	6	16	17	27	3
1	3	28	29	29	1
2	6	31	19	39	1

## Sheet: Fig 3 (Data)
	Fig.3b	Mean # VRCs in nuclei
		Construct	Expt-1	Expt-2	Expt-3	Expt-4
	Non-LCR	CPSF6/AD	0.1	0.38	0.25	0.15
		CPSF6/NE	0.3	0.39	0.4	0.36
	LCR	CPSF6/FU	7.2	7	6.2	6.8
		CPSF6/CD	7	7.6	7.1	7
		CPSF6/WT	6.8	7.2	6.6	7
	CNTRL	CKO	0.2	0.1	0.1	0.2
	Fig.3c	Mean # VRCs colocalized with SON
		Construct	Expt-1	Expt-2	Expt-3	Expt-4
	Non-LCR	CPSF6/AD	0.07	0.05	0.06	0.08
		CPSF6/NE	0.04	0.05	0.06	0.02
	LCR	CPSF6/FU	7	6.3	6	6.4
		CPSF6/CD	6.8	7	6.8	6.8
		CPSF6/WT	6.4	7	6	6.8
	CNTRL	CKO	0.02	0.01	0.01	0.02

## Sheet:  Fig 4 (Data)
	CPSF6/AD	CPSF6/NE	CPSF6/FU	CPSF6/CD	CPSF6/WT	CKO	RIC
SPADs(%)	1.1	0.5	21.8	17.6	18.1	1	2.8
	1.5	0.5	22	18.2	19.3
Avg.gene number/MB	6.4	6.4	17.4	15.6	15.6	6.6	7.9
	6.6	6.4	17.4	14.6	15.2
LADs +/- 2.5 kb (%)	59.1	59.8	22.5	28.35	29.5	58.9	51.2
	58.9	60.6	23.1	29.65	30.3

## Sheet: Fig 6 (Data)
Fig 6a
-	+		-	+
18.76	11.34		20.17	19.49
20.67	14.62		21.23	18.75
18.38	14.43		19.46	16.84
21.93	16.91		20.78	19.34
23.01	16.03		18.8	19.66
22.45	14.93		18.19	17.1
Fig 6c
-	+		-	+
41.3	20.32		38.27	47.05
38.1	29.99		40.89
40	20.79		36.14	42.88
42.77	26.89		38.41	39.54
43.51	24.02		36.25	37.65
35.28	26.9			42.5
Fig 6d
-	+		-	+
61.75	45.06		58.29	69.37
58.53			66.91
66.98	49.17		62.25	72.63
62.23	50.23		62.57	66.09
64.3	38.8		61.52	56.81
52.63	52.34			65.9

## Sheet: Fig 7 (Data)
Fig 7b
CPSF6358/WT	CPSF6358(ΔFG)	CPSF6358/mP-FGp	CPSF6358/mP-LCR	CPFS6358/mP-ED	CPSF6358/FU	CPSF6358/NE	CPSF6358(ΔFG)FU
6.71915	99.69	170.595	11.3349	107.459	10.1407	100.48	109.638
7.27435	89.5148	149.994	10.0387	133.28	14.7649	99.6441	88.2221
8.14076	110.795	187.691	10.5976	95.0194	12.2781	118.862	87.0985

## Sheet: Fig 8 (Data)
Fig 8b
CPSF6358 /WT	CPSF6358/m(N+C)	CPSF6358/mN	CPSF6358/mC
4.26549	82.1507	97.9293	4.00226
4.69938	108.771	97.2995	5.94991
3.27445	109.079	92.8274	3.46047

## Sheet:  Fig 9 (Data)
Fig 9a
293T 0h p.i.							293T 4h p.i.						293T 8h p.i.
pM							pM						pM
6400	0.0652872	0.083005	0.0741461				6400	5.6962	4.71726	5.20673			6400	23.9292	24.3687	24.1489
3200	0.770797	0.701815	0.736306				3200	7.35794	4.07413	5.71604			3200	22.7106	20.0126	21.3616
1600	2.94606	1.49723	2.22165				1600	6.53403	7.42259	6.97831			1600	28.0973	23.1527	25.625
800	3.14436	3.72413	3.43424				800	9.26596	5.76747	7.51672			800	35.1639	23.3049	29.2344
400	9.09595	11.164	10.13				400	13.9777	14.5419	14.2598			400	40.3219	40.7663	40.5441
200	30.7838	28.1434	29.4636				200	36.1162	36.6738	36.395			200	49.2711	59.1851	54.2281
100	71.7557	64.9815	68.3686				100	63.9659	57.3608	60.6634			100	71.1661	67.7324	69.4493
50	79.1005	86.1138	82.6071				50	88.7369	84.6623	86.6996			50	93.3547	90.4611	91.9079
25	95.1008	112.828	103.965				25	109.972	94.2452	102.108			25	98.0738	104.254	101.164
12.5	107.172	88.7636	97.9676				12.5	109.811	100.825	105.318			12.5	116.038	80.5245	98.2812
6.25	97.2224	93.2636	95.243				6.25	102.68	93.8614	98.2706			6.25	88.5359	102.679	95.6076
1	114.911	85.0894	101.383				1	108.229	91.7706	98.2931			1	103.798	96.2023	97.1823
Fig 9c
WT							CKO						WT+CPSF6
3200	3.64	2.6	3.38				3200	3.68	3.22	3.45			3200	2.31	2.73	3.15
1600	2.6	2.6	2.86				1600	3.91	2.99	2.99			1600	3.15	2.94	3.36
800	2.86	3.38	3.64				800	3.45	3.91	4.14			800	3.57	2.73	2.94
400	5.46	6.24	5.72				400	6.67	5.98	6.9			400	5.46	6.3	6.3
200	11.7	11.18	11.44				200	15.41	15.87	15.64			200	13.44	13.65	13.86
100	23.14	21.84	20.28				100	27.14	28.29	28.75			100	27.51	23.31	23.73
50	29.9	32.5	31.46				50	33.12	35.65	33.12			50	32.76	32.97	33.6
25	39	39	40.56				25	39.33	37.95	39.1			25	36.75	39.69	37.8
12.5	47.06	43.42	45.76				12.5	39.56	39.33	38.18			12.5	38.85	39.27	38.64
6.25	40.82	41.86	41.34				6.25	34.73	37.49	37.72			6.25	35.91	39.06	38.64
1	41.08	45.76	44.72				1	37.26	39.1	39.1			1	40.53	36.75	37.8
Fig 9e									Fig 9f
DMSO	0.5	5	50	500	5000
-15.6	1	-15.2	-16.4	7.6	-0.6
80.4	3.4	-50.6	13.8	24.4	-16.6				DMSO	0.05	0.5	5	50
1.4	0.6	11.2	-9	-7.4	35				178.754	178.754	166.743	66.2615	32.9746
-7.4	27.8	-3	15.2	-4.2	8				220	189.906	205.349	58.5403	32.2025
18.4	-0.8	-4.4	-13.2	-20.8	-19.2				184	203.633	197.628	62.3151	32.374
-4.4	17.8	13.4	-22	34.2	-12.8
-5.8	3.4	18.8	11.2	-16.4	-39.9231
67	-2.6	104.923	-9.6	-8.4	-4.84615
9	43.3077	-15.6923	-26.2	-5.61538	9.84615
6	-0.0769231	15.2308	0	15.9231	-18.1538
-42.2	-30.3846	41	-4.4	15.9231	-7.07692
30.0769	-7.69231	-17.6923	-5.2	-3	-7.53846
3.46154	-8.84615	-17.6923	-11.2	32.5385	21.2308
-15.3077	6.53846	-5.92308	-3	-1.07692	3.15385
-10.6923	-10.0769	-22.0625	-7	-17.0769	-15.6923
59.1538	-14.4615	39.3077	-11.2	-1	-8.57143
-14.0769	32.2308	-14	19.6	20.3846	9.46154
-9.07692	-2.85714	29.1333	-12.6	-5.46154	-4.76923
39	0.153846	88.25	-3.61538	1.15385	-20
45.75	6	-1.6	8.15385	156.534	9.75
-5.75	4.66667	-14.0667	20.3077	-26	-4
-5.75	-21.75	-17	-7.92308	-23.25	49.25
104	36.25	45.0667	-0.307692	6.26667	-6.53333
-33	-5.33333	122.5	12.2308	-20.75	6.25
86.3333	26.75	49.6667	-8.76923	-1.25	-12.1333
68.6	-5.86667	2.77778	22.2308	-20.75	-4.5
-99.2667	42.6667	-1.94444	-18.1538	-1.25	13.25
10.5	-3	69.1667	-3	-43.25	-9.5
26.5	-45.75	71.5882	0.615385	-19.5	26.3333
-47.6667	-9	21.8824	15.9231	12.2667	-42
-91.1111	-4.25	114.833	28	-12.75	-27.5
-9.44444	31.75	-22.1667	-12.6923	39.25	14.75
93.6667	-9	51	-11.6923	2.75	-19.75
47.2941	-35.5333	-9.7	-3	-35.75	-1.86667
2.5	-17.75	-33	-13.9231	-15.8667	-18.25
10	-6.5	-17.9	-3.15385	26	10.2
-18.4706	0	-13.4	-1.15385	-43.5	-0.25
155.611	-10.75	97.8	-3.84615	13	-30.7333
18.6667	5.25	-21.3	-24.3077	-14.6	-9.2
-10.3333	15.5	6.66667	18.7692	-1.66667	0.5
38.8235	19.5556	12.8	-7.07692	23	15.75
3.77778	8.38889	86.8	2.38462	12.4	-4.61111
-70.7	-10.2778	61	-1.53846	33.5882	-28.9412
128.8	-3.5	12.2273	-10.5385	-0.777778	0.833333
45.3333	-9.61111	117.773	13.7333	-0.833333	-11.2778
45.3333	-1.23529	37.5	16.5	18.1667	31.8824
6	-16.7368	-80.5217	12.25	11.1111	23.6667
-11.6	-38.5556	55.1364	-23.75	10.4444	22.0556
-42.7	-40.3889	170	-1	-3.94444	40.1111
-34.5	22.0588	37	35.5	1.38889	-32.5263
185.2	69.9444	30.6667	-2.6	-8.11111	-2.44444
62.0909	13	134.333	-24.5	-26.5556	-20.8889
73.1	42.9	170.667	-19.25	-9.33333	40
-11.3	-5.66667	74.7143	7.75	16.2	-9.90909
17.7	6.8	45.6667	-18.25	-37	-0.6
61.6667	14.4	6	-16	-37	29.9
-47.4545	-23.4	-61.3333	10.2667	-9	-64
128.333	11.2	26	22.6	15.1	9.2
66.7778	2.6	-37.6667	-12.4	-33.8	10.8
66.7778	-8.3	-45	40.75	-25.2	23.4
77.9565	86.9	274.333	-18	-19.6	39.9
57.8182	-6.2	-0.333333	-34.75	9.6	-12.9
28.0455	14.9	0	48.5	-13.8	4.1
11.6818	-14.3	105.375	8.5	-1.6	-14.6
18.0909	30.4	17.52	-34.75	13.6	-16.3333
-16.3182	-10.3636	127.5	-11.25	13.1	28.9
-15.0455	-32.5	-26.96	12.6	15.2727	-6.3
3.63636	24.2727	7.88462	20	-28.0455	22.9
50.2727	9.68182	6.61538	95.1881	1.18182	-17.9
53.3333	144.182	-47	-14.9412	18.6957	-4.72727
47.6667	-12.1364	108.92	-14.9412	-24.3182	-29.7778
106	115.227	51.5556	32.5556	22.4091	-49.0909
-14	-36.6364	-6.81481	-35.7778	-3.33333	-26.3182
84.6667	2.5	7.37037	25.7222	12	15
-49.6667	-2.09091	-21.6429	17	14	10.1818
300.333	-25.3636	188.8	-19.8235	6.66667	-37.3636
164.667	34.6818	306.037	-18.2941	28.6667	-14.5
114	47.5	353.207	-37	-8	-37
46.381	85.4783	-86.1379	6.63158	0.333333	-15.6667
164.667	0	15.7586	12.8889	44	-15.3333
114	-23.6667	-1.5	-49.4706	-21.8846	-68.4286
46.381	-15.6667	60	16.7059	22.6923	5.66667
-83.6667	-34.6667	-78.6667	64.1765	-33.5385	43.3333
64.6667	-20.3333	5.70968	6.5	239.538	-21.8261
36	-10	360.4	-9.72222	-19.1852	12
18	61.3333	19.5484	-16.7222	-11.0714	-66.3333
-3.66667	-2.66667	130.71	-10.5	-16.4615	20.6207
-68.6667	-1.24	298.742	-1.35294	-16.4615	44.28
55.3333	19	102.8	58.3889	-16.8571	43.3846
43	67	220.6	28.0588	-36.3571	-41.12
-5	52.3333	286.933	22.3333	-31	-14.4286
164.333	26.6667	-73.375	5.5	53.2222	-16.2963
-8.33333	-57.8261	136.594	-33.1	20.9259	25.7143
80.3333	-41.3333	61.1053	-56.7	52.7407	11.1852
-16.9524	-56.381	66.4333	1.2	5.10345	-38.4286
119.68	28.6667	23.8125	14.1	-8.86207	-17.2963
-25.3571	-57.6667	144.824	4.1	-29.4333	-59.1429
256.577	36.6667	-113.576	-4.28571	21	-9.32258
150	-9.66667	-101.364	4	17.871	-35.5385
-62.92	68.4	-33	0.4	-4.58065	209.167
52.2	16.6667	221.294	28	37.2353	47.5714
47.08	5.66667	90.5294	74.2	14.5	-13.0968
195.923	138	91.6875	-31.8	6.2	25.0968
444.143	31	3.17647	-10.4	5.77419	-24.2903
235.857	97.3333	20.625	70.5909	-15.3871	128.5
-80.6429	118	-78.8333	113.667	21.1562	-9.3871
119.857	-20.625	6.26471	113.667	-5.6875	-40.5172
144.071	-4.23077	-123.353	25	-12.4412	-27
327.259	-51.12	132.714	34.8182	81.5455	-56.75
-32.6429	89.08	142.676	-11.2609	-24.625	-50.8333
31.2143	75.6	-0.454545	24.1818	-28.4118	-63.6562
-33.7143	3.26923	171.474	-4.5	-80.8182	30.1562
31.5185	53.96	410.543	12.4091	-21.625	12.0625
-16.3571	-2.33333	349.444	-15.6818	-50	18.7097
34.069	-50.76	-74.3333	67.5	-18.5882	77.5806
65.1	4.5	91.0286	45.7273	102.188	-10.0312
3.24138	-29.1154	15.3714	6.27273	-48.5455	-13.7692
-14.5806	8.23077	463	6.54545	25.1111	89.4118
-6.2	-0.5	206.162	1.18182	69.8286	-63.6875
382	129.846	-77.3514	-20.1364	15.9737	-8.09091
118.6	-27.125	4.83784	55.2727	-13.6857	77.9375
-21.6	7	-46.3889	54.3182	-50.1579	-17.9118
-21.6	-24.6	-7.2439	26.0909	14.1081	-84.75
52.8	119.111	164.846	-58.9545	-54.55	15.8182
23.3448	60.6667	-59.6757	22	58.75	-0.342857
-66.7692	-38.6923	13.6923	12.5	-87.8421	-76.9429
57.625	193.429	-83.5385	12.2273	-66.6154	207.857
-43.7742	-16.8	139.55	38.6667	-83.0769	-18.8571
197.75	-90.6923	88.0526	-58.6818	136.073	-119.703
245.8	27.4444	49.6923	2	-19.619	-10.575
68.25	38.5714	566.795	0.956522	134.205	52.3784
264.406	38.5714	196.45	32	-73.7561	-84.8378
-34.7	22.9286	-23.575	-55.3333	7.625	151.429
-96.3871	2.81481	-39.878	5	44.9535	-29.4737
71.5312	-1.03704	-3.025	-26.6667	-75.5	62
2.3125	-8.71429	32.975	-53.6667	-98.1364	2.28571
83.5333	-40.3846	-46	-25.2381	103.429	-41.5
131.625	169	-29.9024	6.22222	-8	8.2
17.7188	-13.8667	54.5455	33.6667	-90	-69.2308
201.344	127.857	305.561	-24.6667	-37.8372	-165.5
59.3529	8.27586	-38.9024	4.33333	-37.8372	-124
217.647	-15.6154	262.19	9	-8.18182	-36.7907
439.588	-39.9259	256.5	68	54.6444	-19.5882
439.588	-6.75862	298	-19.6667	134.136	-42.2353
198.312	-35.6667	678.907	-50.3333	-38.6522	198.523
-21.5758	102.37	243.5	-49	12.1628	-11.0667
-19.6061	-19.375	-27.7561	-32.5714	-21.5333	-50.6829
161.176	85.4194	73.5	-15	-21.5333	43.8936
-185.706	63.0323	2.5	-11	50.4286	36.7111
-108.25	198	-68.6279	-32.3333	-20.4783	-23.9623
92.4286	-14.8	196.905	5.19231	-17.5556	-20.6957
447.382	-59.4	320	-7	6.84783	166
299.083	251.2	181.5	-36.4615	106.766	209.778
-13.5	85	397.143	-33.25	-77.5106	183.488
299.083	47.1613	323.75	7.65385	-16.4348	22.7333
-13.5	159.182	231.667	87.7308	-29.4898	-5.75
29.7273	-50.6	-165.488	-0.461539	-15.3922	66.1333
53.8529	174.29	-16.5	6.69231	-57.4	-100.689
74.75	127.379	12.6744	-52.3846	-36.8302	-15.5652
-65.3824	140.742	96	-38.6923	-36.8302	6.72093
-32.6667	133.25	-32.5	-15.5	41.34	-3.93617
225.686	-90.9394	-62.6512	13.5769	5.38462	-114.385
272.316	68.3438	539	55.4	5.38462	8
563	14.8182	-159.348	14.92	-51.3529	-17.7826
23.3143	264.433	435.064	-19.3077	110.825	155.174
518	60.9667	431.5	-17.4	-14.283	-42.0217
149.528	9.57576	211.106	-55.7308	-5	-7.04348
149.528	183.333	231.702	-59.16	-77.5263	5.20833
-18.8286	124.879	172.913	-36.0385	328.37	13.25
-22.2162	-14.1515	737.444	-17.08	-28.9455	-119.409
110.846	548.3	167.979	2.96154	-31.8431	154.021
-152.974	194	343.292	-22.7857	-31.8431	-47
165.421	0.96875	19.1064	-24.0741	40.6667	7.29787
204.857	-7.66667	459.354	31.5926	133.276	6.57447
238.472	41.2353	151.75	7.21429	-46.3214	64.4167
84.1081	-71.75	167.067	-4	-33.2	-126.385
3.37838	-31	157.106	57.7037	-170.538	-99.8936
92	28.1875	72.1489	31.3704	-8.44828	-192.412
-20.2778	19.1176	145.203	-18.1111	59.0185	-111.878
-43.4211	182.941	349.5	38	-203	70.3673
437.231	44.1765	705.826	9.53846	155.895	-119.5
-29.3	365.353	25.9583	-31.4286	51.9091	237
263.421	-32.8125	415	50.2143	194.966	26.2857
239.6	208.176	102.188	1.13333	-52	107.692
225.615	15.5	-32.75	98.8571	-31.3279	128.863
8.76923	-3.58333	146.021	58.1034	-31.3279	-18.06
-89.5405	-34.0833	607.083	110.759	168.097	-234.208
233.053	152.75	425	1.75862	168.097	289.904
121.105	-7.66667	271.528	89.2759	-62.7869	17.26
-16.2703	138.917	72.7451	-33	223.95	-21.7255
359	179.818	173.571	-7.06897	-29.2097	-51.1923
139.475	179.818	962.462	-7.06897	-96.125	-207.137
-22.0952	64.0833	541.667	-11.5172	-141.9	4.55556
40.0488	361	451.46	17.5517	-22.1552	-119
20.5	-10.1143	170.278	-66.3793	-22.1552	-71.7059
70	107.2	127.393	50.3333	-67.5645	-195.25
-102.45	98	42.2353	25.8	-28.8154	-44.8269
379.525	-18	50.7222	-58.129	-130.581	-133.038
330.636	13.7778	644.06	-10.5	-180.387	-57.9259
108.5	23.1579	486.385	14.871	-57.2727	128.571
85	57.6857	571.692	-24.2727	-180.387	136.714
56.1111	65.2	249.122	-110.968	-57.2727	-90.1538
452.5	-15.5294	-21.5556	8.71429	130.277	224.2
273.634	67.5429	121.875	-27.375	-38.6515	260.8
109	1.22222	-98.4615	180.677	94.3333	-10.6071
44.5	135	352.607	-19.1034	69.3333	-85.2281
291.386	245.444	367.755	-40.4516	27.3182	122.667
-133.512	5014.89	195.164	-131.818	-98.2727	-161.643
422.5	228.081	74.9245	-44.2727	-51.2676	-116.6
41.2826	2044	421.132	45.3125	153.333	-47.2
41.2826	124.771	243.222	22.125	231.667	2
98.5	60.8571	318.904	-16.2812	-176.182	111.053
-70.4545	19	95.2364	-33.4839	4.5625	-66.918
-118.5	14.5714	134.49	-30.7188	84.1094	14.6724
-26	352.316	460.283	-6.57576	-5.33333	110.125
12.5366	6.88889	484	-19.3125	83.6714	115.897
396	10.6389	79.6154	3.0303	-43.6364	11.1186
105.07	225.103	558.586	74.3529	153.478	76.8
-61.1163	50.4571	431.45	-80.1875	81.1831	54.9048
203.429	40.2703	437.948	1.875	-89.4648	-111.919
267	172.917	910.333	-52.6667	18.3	-241.684
231.674	162.184	445.849	-106.471	-120.767	149.702
93.2128	7055.69	98.75	37.1212	-17.6111	-30.7903
292.356	1015.47	242.069	37.1212	20.4247	172.333
29.4762	233.351	66.4828	68.8824	78.4648	63.9231
9.48889	8.45	534.417	16.6061	-115.857	-74.6667
-51.9778	20.3514	477.362	58.5294	24.6	46.875
117.095	-12.95	117.746	144.353	19.9178	180.677
228.467	290.211	88.4098	-44.6471	40.3889	127.903
178.068	2.05263	-67.4286	29.303	40.3889	-43.9375
9.33333	193.568	687.951	-135.118	333.474	181.723
189	18.1081	611.206	-0.117647	-22.5195	-62.4203
69.5556	146.919	167.871	-6.23529	-122.712	47.1194
27	127.081	300.947	134.667	227.972	-51.4783
229.565	23	94.9672	4.23529	-29.1781	23.3281
399.5	46.85	391.629	0.666667	-31.8947	106.094
-114.217	-52	229.2	61.5	-58.3733	-318.706
399.5	4011	322.098	-111	534.727	-50.8824
-114.217	9.9	715.492	27.7143	-48.8182	-140
311.087	31.5	69.5397	-26.75	-48.8182	32.6825
452.2	75.1667	-30.7742	57.1111	35.2727	151.909
252.739	141.514	218.85	82.7143	335.75	-80.8382
392	355	289.951	36.1111	-8.81818	30.6522
195.636	-6.375	124.695	136.526	42.4211	206
-70.7333	16.5	507.2	-26	67.6623	131.667
-37.5	-9.9	437.8	-28.1053	-262.558	-102.323
97.5	160.488	396.261	120.743	-84.2597	-81.1667
283.143	-8.61538	997.333	-77.8889	134.351	-317.057
370.333	251.976	603.729	37.2286	-86.5195	-182.358
99.6364	15.15	1498	-74.9412	-327.765	179.056
172.449	109.5	556.25	85.5263	-81.8171	23.6667
-1.04167	58.5	-39.9322	61	-82.2785	355.676
33.1702	21.1905	369.836	-24.2	257.722	20.0833
569.88	9.89474	206.281	20.3514	191.198	-93.0563
452.13	-63.3469	530.857	-19.1351	996.803	61.493
488.277	114.737	-26.0606	-19.1351	192.111	-183
133.28	-222.429	0.174603	103.846	-198	-226.789
188.087	99.5	-249.645	2.7027	-152.036	-74.2
264.72	155	742.848	9.73684	2.8	299.684
128.816	152	484.985	92.0263	-3.61905	-59.64
191.02	-22.5	424.97	-18.1389	-3.61905	-176.178
336.365	8131.64	-233.348	-121.472	16.6897	-288.397
104.58	32.5	-13.1212	-109.314	138.353	63.7632
104.58	1063.8	231.062	31.1892	228	-165.905
44.2766	3235.07	-36.8088	-25.5	205.6	170.616
83.18	132.951	609.13	73.3243	205.6	-254.8
487.265	208.837	-132.944	211.615	105.205	99.52
326.196	251.317	455.882	-54.0541	-142.471	-8.07895
1.82353	367	-13.5077	-51	26.3556	-22.0811
405.48	44.6667	567	78.2105	-196.452	0.027027
184	4015.25	1519.22	-31.2308	31.8	177.733
512.608	342.609	368.735	-19.4615	252.151	-38.4868
176.143	61.4222	1275.55	66.9474	252.151	337.548
45.08	35.5	468.229	65.7692	124.289	-185.24
143.25	-51.8	97.3939	22.65	-228.946	226.538
-92.2549	193.045	9.26471	22.65	-228.946	262.289
203.36	46.5556	1226.24	5.525	-100.225	400.62
470.654	5.2766	421.775	-0.230769	-100.225	333.099
168.667	-7.5	698.423	-24.3659	-61.2211	46.7237
394.042	11.6	395.176	36.5714	428.684	-25.0649
201.547	-2.82979	438.514	64.7778	-343.63	-254.25
70.0556	278.814	-100.716	85.6154	63.3118	271.481
-18.5098	248.4	-40	-19.5854	-208.784	188.42
-57.5098	139.511	292.634	-12.2857	-119.296	132.456
-147	203.617	886.816	-120.791	261.48	121.914
407.077	304.702	694.615	86.1707	-44.52	49.2911
142.283	44.6279	881.25	152	15.4242	264.482
142.283	-95.5417	795.149	-132.667	86.2885	-102.988
595.538	5128.62	884.958	108.463	198.762	-256.929
-38.6154	-60.2609	631.519	-65.619	198.762	-227.275
68.3673	85.8511	-405.111	-10	-39.009	480.111
-97.2075	49.4043	1657.95	-47.8571	210.25	378.89
-209.37	214.083	937.342	68.7073	37.3303	457.75
282.226	3199.17	-374.014	68.7073	278.907	98.5172
484.729	45.1304	242.548	-149.523	-32.2407	132.222
154.396	3045.65	-40.4875	48.7674	598.736	-337
3.73585	126.422	800.651	25.5	284.922	143.074
418.323	2160.81	241.571	-84.5	-420.692	-195
39.717	1254.78	237.849	164.5	-420.692	-100.145
22.5714	246.061	502.316	-20	-284	-145.843
-46.9692	311.889	213.455	32	-125.374	-211.185
368.6	15.52	1011.01	-141.65	400.449	361.444
134.4	1093.18	833.333	-27.1463	385.037	-347.791
148.054	2029.31	398.273	34.8182	203.422	-136.163
539.34	89.7391	897.36	-13.2927	-131.678	711.424
-45.7143	3168.41	511.325	-161.05	-72.5946	-71.2
864.346	79.6735	-57.65	27.5	-7.87288	45.9213
207.321	1077.83	550.965	28.3415	-68.8992	247.767
207.321	131.64	863.455	-23.6279	-54.9874	46.8506
685.912	80.9574	180.77	-3.7619		-95.4045
281.346	369.75	2741.37	249.791		-57.3626
249.656	152.708	453.545	-0.386364		-62.9091
746.862	551.939	229.101	59.8667		33.4302
-23.4545	-13.375	460.212	-163.068		-293
8.38596	1120.56	-152.735	-49.6444		-131.75
436.642	46.0385	-150.32	35		-34.093
145.797	-22.0625	-121.356	-23.6591		-83.3333
55.6724	10.2553	1380.28	-7.10638		-101.534
248.186	87.125	763.867	55.766		-45.2637
370.83	-9.88462	-372.286	-71.6889		-368.344
194.61	-16.26	883.095	-69.4667		90.7765
192.638	191.979	723.034	86.9091		159.435
102.083	11.62	197.762	-70.1277		404
390.982	52.1875	18.6552	43.6087		106.744
163	22.16	1327.45	25.3478		187.649
102.59	1116.64	410.095	189.8		279.912
158.918	85.7872	505.747	-103.957		-67.7778
912.544	-54.6471	-172.708	-17.5		-87.2418
380	-54.6471	1017.97	67.0816		197.132
135.859	7.69231	-55.6207	93.6667		-300.932
563.267	6.64706	-328.753	-12.5814		-62.8621
253.379	-21.24	2040.52	-41.3333		-4.79775
358.618	-35.5636	469.682	-166.667		294.441
629.833	-80.8958	-294	58.3333		125.022
487.714	-21.9608	1855.09	-16.5		-217.214
145.367	181.564	-466.467	-104.75		-51.2391
-224.565	48.6078	517.209	197.149		-446.49
401.826	78.8889	-396.75	-47.1915		395.413
142.31	1066.08	-90.5814	239.83		87.9789
293.125	143.038	-93.3333	27.9787		238.362
188.875	58.8	1913.02	41.4468		-156.01
-111.667	-86.1321	1143.2	-15.6957		-331.421
47.9672	310.364	222.095	35.5417		-599.638
1229.18	294.038	609.613	1001.09		-638.122
358.983	298.302	172.13	-90.4167		-43.9053
-16.1774	150.717	1251.36	0.0212766		-26.55
453.159	436.614	526.402	233.426		-43.2234
453.159	137.34	1507.83	2.6		13.5714
764.5	33.6731	-16.1648	9.125		-74.6392
18.7903	234.942	682.616	8.5		11.3267
-65.0909	192.788	744	8.5		-160
329.323	9.56604	1850.74	48		34.3333
653.18	228.519	-289.887	-10.8333		175.427
213.176	1334.6	403.032	-109.68		108.68
271.333	85.6154	645.458	-45.9184		-111.465
416.2	91.2	1595	-81.0588		-246.245
253.667	0.813559	722.347	-155.327		-101.647
-197.242	129.863	1271.98	-89.28		-82.8265
485.7	332.593	143.589	-89.28		-99.7273
1620.51	293.857	1622.56	-76.25		-300.5
281.739	256.222	1644.51	21.6327		76.6471
153.696	118.714	2351.29	21.6327		187.308
298.333	112.686	1508.19	-66.5294		-278.388
191.687	189.481	405.658	66.96		130
290.333	248.481	-241.333	-55		-280.534
-76	210.111	2279.63	-7.07692		249.66
149.625	218.5	-151.852	1113.2		-223.097
-176.108	-14.1923	-219.333	890.137		-62.3
-54.082	1282.89	1186.15	3116.31		26.7453
457.214	93.4118	1395.57	118.615		-501.625
395.075	433.2	1932.37	49.4286		-408.692
289.591	228.585	2914	196.077		128.472
622.462	2058.41	1732.33	58.5714		-76.301
-7.11429	2.53846	1937.97	17.6154		339.667
690.667	452.964	1498.44	51.74		295.727
690.667	226.848	3376.75	-13.5192		153.074
562.471	1056.88	440.748	58.3208		-727.429
683.125	2051.84	1685	45.5962		-157.058
39.6364	581.439	2708.71	-8		-403.28
111.265	104.596	714	-17.2642		22.7241
333.429	-138.034	-261.898	130.327		60.4286
314.057	20.7407	-211.471	144.2		276.047
634.808	70.375	1786.4	86.8824		434.364
296.485	190.5	208.925	255.294		693.56
477.174	-233.259	1514.72	49.8235		-107.009
-298.672	243.5	4243.6	810.125		-37.6693
-413.887	311.25	5722.26	85.4706		384.836
381.176	319.875	3127.53	65		-23.5856
281	224.932	4477.54	140		-499.083
181.041	442.875		596.962		-252.609
772.792	-52.125		-1.61404		-1.46429
2359.5	87.3571		-14.5849		-261.575
378.319	62.5254		29.74		230.45
700.286	178.857		100.509		192.273
-175.714	83		193.688		-174.982
103.923	60.6429		-13.1509		66.0949
-169.887	199.492		-44.4528		32.1176
366.299	101.621		124.018		320.858
353.589	38.069		98.3818		-353.844
405.318	202.357		103.558		397.37
456.068	336.068		30.8519		-178.315
70.8889	-53.5263		124.963		106.677
70.8889	235.966		42.6667		17.331
603.944	19.6774		-8.7037		141.701
142.108	-31.2881		129.138		-263.299
903.239	175.689		98.8519		17.6286
640.42	-29.0656		178.75		71.5197
-293.389	298.419		91.6		-167.099
683.859	-23.7143		301.623		-158.932
139.747	141.655		53.3158		145.901
206.959	-65.6333		74.6034		-96.7179
-51.9722	75.0938		-1.625		-46.3174
1820.44	409.355		47.2453
836.216	130.276		312.912
1671.18	-145.918		182.679
773.711	252.552		24.2727
1357.82	769.581		-12.6071
770.135	-222.931		65.9615
506.053	-113.203		239.75
638.658	90.4		-19.625
1566.62	79.5455		-5.75
1053.21	593.947		16.25
1053.21	203.871		191.559
-140.077	19.2034		64.2931
1072.5	19.2034		53.7193
1493.85	-23.4844		39.8305
622.169	-2.71186		146
-164.903	151.493		58.6552
79.7143	-147.54		60
0.925	76.6667		266.571
1331.42	6.06557		18.8276
1081.45	315.397		252.947
813.667	-73.6066		-47.3333
620.747	315.397		32.5273
620.747	-73.6066		249.2
-113.165	473.153		249.2
-113.165	257.169		40.6721
1436.57	455.333		53.3333
983.25	-60.541		206.542
1150.25	276.841		202.613
1025.83	148.361		28.3
220.889	-265.113		56.8966
1364.59	23.9365		120.207
12.6667	-105.452		88.0968
-499.575	444.258		186
480.25	117.125		-20.7586
-304.425	358.667		266.78
550.096	-56.6923		135.27
-13.9634	246.333		173.3
736.25	160		199.8
772.273	139		76.8594
610.95	-9.35484		99.381
197.59	420.364		126.857
789.024	263.769		126.857
610.47	139.242		-227.922
392.739	69.0469		-41.7049
-425.963	75.9552		131.903
1136.36	-138.672		240.667
816.432	243.794		369.333
-112.41	248.299		74.3115
-93.8795	-96.2985		234.667
1564	626.209		310.719
513.571	-109.812		-67.9677
447.036	147.235		-46.2833
1026.22	132.667		-15.75
1109.86	219		11.5692
1109.86	1285.89		45.8358
1509.47	-47.3333		-63.9104
945.094	-9.31818		51.2
12.8736	-124.074		60.6667
600.724	24.2121		-23.5455
-26.0698	-40.875		41.129
114.333	395.333		-69.3333
601.438	-63.3333		-14.3548
-268.28	350.972		54.5231
891.818	-34.8529		447.46
-253.494	24.3333		28.3968
221.743	551.145		-8.21538
-264	227.275		-100.094
1011.55	207.047		-100.094
846.303	1014.94		-111.092
1188.99	680.183		473.343
-32.8587	-139.955		19.0746
231.841	-68.2394		139.333
724.805	484.261		-12.4426
603.396	128.826		75.2154
1312.23	486.686		87.2239
618.575	342.118		140.5
618.575	276.296		150.667
2980.13	125.686		231.254
711.426	548.882		110.299
711.426	-150.366		6.375
1490.49	568.657		32.7692
1385.27	407.826		228.818
1790.56	343.348		119.692
355.698	-76.1194		17.1875
1340.27	683.681		-72.3594
962.608	234.333		334.789
596.204	-109.714		67.5
1188.09	371.694		183.515
1565.86	561.25		98.3333
-201.571	518.056		460.8
91.4737	40.6901		169.857
33.0612	63.4789		-71.7188
1703.27	1253.88		-33.7879
1852.45	-26.3143		-183.299
2755.88	-64.5217		-7.66667
1206.27	404.056		-256.086
177.99	1.44444		12.2727
1560.55	66.1067		144.667
68.944	582.789		14.3433
2420.4	211.107		239
810.14	90.169		-89.1692
1218.04	428.962		-58.0286
2753.84	-15.0676		-125.014
1680.26	90.6486		25.4571
22.6484	480.329		72.087
2537.31	310		-81.6087
1897.19	-105.785		152.565
1294.55	183.649		119.375
1749.92	400.5		342.085
1816.44	6.08451		-194.811
1864.64	394.781		85.8261
2215.26	126		-48.1449
1664.66	-136.8		16.7027
2101.25	728.714		95.5556
1328.43	728.714		-447.571
207.789	497.789		-58.8429
121.345	-93.8		-39.7105
2780.06	240.632		243.643
1407.19	-27.3733		366.803
1407.19	-84.3158		500.776
2252.14	110.455		393.296
702.906	588.84		187.733
3031.17	664.899		212.347
-379.558	702.947		-96.6761
1169.64	494.269		71.0972
1068.49	66.25		-56.9452
423.084	-37.65		-205.014
-366.092	-37.65		320.123
499.884	-7.5		-45.2667
1951.31	488.329		-182.671
2186.32	-4.68831		-115.541
2134.48	1083.87		-123.315
-7.63492	9.68421		-83.9211
186.391	288.293		-77.0685
1120.45	133.41		21.44
1668.83	547.293		21.4571
3370.5	530.5		-22.375
3370.5	-52.75		-22.375
2859.69	134.256		-67.8873
3783.5	818.037		-261.429
3076.02	204.272		-208.579
	550.482		70.2821
	5190.98		-71.0533
	136.136		-269.818
	4221.9		-32.6709
	121.84		96.3373
	76.759		125.841
	426.988		81.9231
	2069.63		18.6375
	1074.44		-10.8649
	939.333		-11.88
	528.095		51.122
	58.2857		321.051
	2244.86		-70.9524
	572.405		-5.48052
	203.216		-133.101
	228.279		-96.5641
	3363.74		243.143
	4219.19		-284.443
	441.646		-21.9487
	2277.38		-31.1447
	17.0588		243.582
	706.214		-131.351
	2209.41		16.3671
	972.36		316.6
	19.7753		59.4875
	84.5517		367.077
	2131.87		396
	679.697		87.5385
	487.057		-38.4615
	1196.24		477.098
	1196.24		81.8148
	2189.23		73.4588
	307.663		-191.988
	3150.07		192.101
	1098.93		215.418
	615.167		-231.87
	1074.11		374.614
	544.667		-34.275
	419.114		-196.65
	798.101		93.3855
	591.472		21.7342
	317.516		63.716
	598.34		55.1412
	272.393		-297.615
	420.101		72.037
	232.938		270.831
	1202.79		-172.75
	78		378.699
	438.455		579
	3047.62		30.2941
	620.275		431.774
	270.194		-53.2716
	270.194		291.148
	777.553		124.048
	488.461		-144.494
	852.422		76.4634
	6126.85		202.671
	401.449		-260
	1076.67		402.75
	415.044		235.25
	575.457		46.4483
	341.888		333.376
	539.018		541.952
	1242.03		5156.35
	502.529		226.698
	49.8125		226.698
	49.8125		395.875
	627.484		119.22
	708.198		492.386
	170.771		470
	449.682		3134.34
	324.565		128.299
	864.348		131.326
	676.957		145.2
	862.174		1047.97
	86.2174		69.931
	86.2174		74.7727
	432.914		187.011
	335.257		98.5556
	117.761		347.361
	2225.94		378.857
	1045.17		24.5556
	386.041		873.587
	114.051		223.225
	129.707		129.966
	1119.15		219.356
	603.833		95.4186
	1164.85		152.835
	143.447		100.505
	1403.54		159.13
	477.796		5.95506
	1098.37		197.379
	1578.68		357.434
	80.9697		122.63
	623		469.656
	738.926		16.5165
	-301.419		140.689
	138.611		55.6316
	428.684		339.989
	618.66		221.357
	473.124		57.8295
	201.275		34.7033
	117.918		153.607
	2117.65		-9.28571
	1168.67		82.4468
	-0.272727		187.564
	236.252		499.565
	492.632		175.124
	1058.13		316.248
	936.288		435.652
	524.526		181.842
	241.52		599.311
	381.021		169.862
	288.653		350.839
	662.845		124.774
	1485.91		276.258
	1456.32		1047.98
	1042.59		161.01
	127.571		227.939
	1136.46		203.312
	1331.56		-51.0208
	893.922		197.616
	-13.64		157.969
	503.05		21.766
	1546.05		70.6289
	2255.23		207.546
	904.125		263.645
	740.34		149.194
	-2.88991		91.1287
	513.417		21.4902
	3539.55		210.816
	49.4595		50.3913
	1954.82		415.351
	270.928		654.381
	2107.97		116.229
	623.242		72.2222
	576.4		-15.3505
	242.378		482.319
	1285.73		87.102
	-213.291		71.0306
	75.6726		333.554
	-165.345		-43.3168
	102.237		126.224
	550.028		-96.5472
	367.461		100.154
	981.941		423.466
	36.4159		153.547
	-288.957		431.059
	-288.957		363.039
	407.769		-180.283
	35.775		-26.3619
	1072.71		226.725
	763.434		-248.362
	-257.911		221.257
	1485.63		397.788
	75.2078		74.6038
	1314.23		561.966
	828.17		-31.1869
	2244.37		-364.698
	1207.71		-49.3113
	1783.31		242.542
	2597.61		-37.1818
	-207.636		-212.086
	287.872		-321.143
	1384.65		165.163
	-441.154		367.136
	1282.01		307.308
	1282.01		23.6055
	1053.27		-176.686
	2528.64		188.917
	241.11		12.9204
	1209.55		528.429
	1430		-5.26364
	2290.44		541.225
	2693.69		-50.313
	2748.71		89.2462
	568.038		152.735
	2148.53		-357.308
	-24.1497		203.966
	2287.83		374.591
	1015.52		170.455
	5007.17		156.474
	1720.49		-18.4513
	1443.29		-90.6842
	104.926		149.418
	2041.13		174.22
	2274.69		-119.11
			-138.869
			404.327
			-382.076
			72.9187
			-331.522
			11.4303

## Sheet: Supplementary Fig 1 (Data)
	% proline-like LCR uncharged residue	% charged residues	% Pro residues
CPSF6	93.8776	6.12245	48.9796
NUP153	100	0	13.7931
SEC24C	92.437	2.52101	25.2101
Database	69.3024	23.5	4.73

## Sheet: Supplementary Fig 4 (Data)
		% charged residues	% proline-like LCR uncharged residues	% Pro residues
	CPSF6	6.12245	93.8776	48.9796
	FUS	1.20482	98.7952	4.81928
	CDK19	4.81928	91.5663	16.8675
	ADD2	32.5301	67.4699	12.0482
	NEURM	34.9398	65.0602	8.43373
	Database	23.5	69.3024	4.73

[truncated: 13 more sheets: Supplementary Fig 5 (Data), Supplementary Fig 6 (Data), Supplementary Fig 7 (Data), Supplementary Fig 8 (Data), Supplementary Fig 16 (Data), Fig 1(Images), Fig 9(Images), Supplementary Fig 2(Images) , Supplementary Fig 3 (Images), Supplementary Fig 5b (Images), Supplementary Fig 8c (Images), Supplementary Fig 15 (Images), Supplementary Fig 16(Images)]
